# Supplementary material for: Abdominal Obesity Indices as Predictors of Psychiatric Morbidity in a Large-Scale Taiwanese Cohort
Source: Nutrients. 2025 Dec 19;18(1):13. doi: 10.3390/nu18010013 (PMC12787333; doi:10.3390/nu18010013)
Supplement: Supplementary file 1 [file nutrients-18-00013-s001.zip]

Archive with 1 entries (1 files):
- nutrients-4021720-supplementary.pdf
